# Supplementary material for: The hierarchical organization of the lateral prefrontal cortex
Source: eLife. 2016 Mar 21;5:e12112. doi: 10.7554/eLife.12112 (PMC4811776; doi:10.7554/eLife.12112)
Supplement: Figure 3—source data 1. — Maps contain t-statistics and have been thresholded to correct for multiple comparisons as detailed in the Materials and methods. DOI: http://dx.doi.org/10.7554/eLife.12112.007 [file elife-12112-fig3-data1.zip]

Archive with 10 entries (10 files):
- Figure3 - Contextual Control.hdr
- Figure3 - Contextual Control.img
- Figure3 - Feature Control.hdr
- Figure3 - Feature Control.img
- Figure3 - Spatial.hdr
- Figure3 - Spatial.img
- Figure3 - Temporal Control.hdr
- Figure3 - Temporal Control.img
- Figure3 - Verbal.hdr
- Figure3 - Verbal.img
