# Supplementary material for: The hierarchical organization of the lateral prefrontal cortex
Source: eLife. 2016 Mar 21;5:e12112. doi: 10.7554/eLife.12112 (PMC4811776; doi:10.7554/eLife.12112)
Supplement: Figure 5—source data 1. — Maps contain r-values and have been thresholded to correct for multiple comparisons as detailed in the Materials and methods. DOI: http://dx.doi.org/10.7554/eLife.12112.016 [file elife-12112-fig5-data1.zip]

Archive with 4 entries (4 files):
- Figure5A - Current.hdr
- Figure5A - Current.img
- Figure5A - Future.hdr
- Figure5A - Future.img
